# Supplementary material for: HP1-Mediated Silencing of the Doublesex1 Gene for Female Determination in the Crustacean Daphnia magna
Source: J Dev Biol. 2025 Jul 3;13(3):23. doi: 10.3390/jdb13030023 (PMC12286036; doi:10.3390/jdb13030023)
Supplement: Supplementary file 1 [file jdb-13-00023-s001.zip › Supplementary Tables.xlsx]

## Sheet: Table S1
Table S1. Accession numbers of proteins used for the amino acid alignment in this study.
Species	Name in NCBI	Accession number	Name in this study
Drosophila melanogaster	suppressor of variegation 205, isoform A	NP_476755.1	HP1a
Drosophila melanogaster	heterochromatin protein 1b, isoform A	NP_572521.2	HP1b
Drosophila melanogaster	heterochromatin protein 1c	NP_651093.1	HP1c
Homo sapiens	chromobox protein homolog 5 [Homo sapiens]	NP_036249.1	HP1alpha
Homo sapiens	chromobox protein homolog 1 [Homo sapiens]	NP_001120700.1	HP1beta
Homo sapiens	chromobox protein homolog 3 isoform a [Homo sapiens]	NP_057671.2	HP1gamma

## Sheet: Table S2
Table S2. Primer sequences for qRT-PCR
Name of Oligo	Sequence (5´-3´)
RpL32 qPCR F	GACCAAAGGGTATTGACAACAGA
RpL32 qPCR R	CCAACTTTTGGCATAAGGTACTG
HP1-1 qPCR F	GGAAAGGCTATGACGACGAA
HP1-1 qPCR R	TCTTCAGTAGGTAGTGACCGTTT
HP1-2 qPCR F	GGATTGGCTATGGTGATGATG
HP1-2 qPCR R	CTTTTCTTTGGTTTCAGCTTGC
HP1-3 qPCR F	AGCAATCAAAGCGGGACAA
HP1-3 qPCR R	GGGAAAGGAATGGTAAAGTGGA
HP1cd qPCR F	CCTGCTCCCATGTGTTTTCA
HP1cd qPCR R	AGTCGCTCCACCAGAAGCA
Dsx1 qPCR F	CCATTCATCATTACCAAATCCCTTC
Dsx1 qPCR R	AAGTTTGGTGTAGGGGAGGATGAG

## Sheet: Table S3
Table S3. siRNA sequences
Name of siRNA	Sequence (5´-3´)
siCtrl	CGGUCUCGCUGAAGUCGGUAAGAAA
siHP1-1a	GAAAGUCCUGCUGAGGAAGAGUACU
siHP1-1b	AAGAAACGGUCGAGUGGAAUAUCUU

## Sheet: Table S4
Table S4. HP1 genes in D. magna
Name in this study	Linkage group	Location	Gene	Name in NCBI	Accession number in NCBI
HP1-1	LG6	248354..250002	LOC116924703	chromobox protein homolog 1	XP_032787128.1
HP1-2	LG7	13025265..13027000	LOC116927978	chromobox protein homolog 3	XP_032790926.1
HP1cd	LG7	13029046..13030531	LOC116927982	chromobox protein homolog 1	XP_032790929.1
HP1-3	LG10	6241174..6242887	LOC116932539	chromobox protein homolog 1	XP_032796193.1

## Sheet: Table S5
Table S5. Effects of HP1-1 RNAi on male embryos
siRNA	Injected	Hatched	Swimming juveniles	increase of mCherry fluorescence
siCtrl	7	7	7	0% (0/7)
siHP1-1a	13	13	0	0% (0/13)
siHP1-1b	22	11	0	0% (0/11)

## Sheet: Table S6
Table S6. Effects of HP1-1 overexpression on development of male embryos
plasmid	Concentration (ng/ml)	Injected	Hatched	Swimming juveniles
pGFP	50	10	10	5
pHP1		7	6	6
pGFP	100	7	7	6
pHP1		19	0	0
